# Supplementary material for: Plocabulin, a Novel Tubulin Inhibitor, Has Potent Antitumour Activity in Patient-Derived Xenograft Models of Soft Tissue Sarcoma
Source: Int J Mol Sci. 2022 Jul 5;23(13):7454. doi: 10.3390/ijms23137454 (PMC9267286; doi:10.3390/ijms23137454)
Supplement: Supplementary file 1 [file ijms-23-07454-s001.zip]

Archive with 1 entries (1 files):
- ijms-1773932-supplementary.pdf
